# Supplementary material for: Integrative taxonomy reveals a new species of Callisto (Lepidoptera, Gracillariidae) in the Alps
Source: Zookeys. 2015 Jan 20;(473):157–76. doi: 10.3897/zookeys.473.8543 (PMC4304045; doi:10.3897/zookeys.473.8543)
Supplement: XML Treatment for Callisto coffeella [file zookeys.473.8543-treatment1.xml]

<!DOCTYPE tp:taxon-treatment
  PUBLIC "-//TaxonX//DTD Taxonomic Treatment Publishing DTD v0 20100105//EN" "tax-treatment-NSO.dtd">
<tp:taxon-treatment xmlns:tp="http://www.plazi.org/taxpub"><tp:treatment-meta><kwd-group><label>Taxon classification</label><kwd><named-content content-type="kingdom">Animalia</named-content></kwd><kwd><named-content content-type="order">Lepidoptera</named-content></kwd><kwd><named-content content-type="family">Gracillariidae</named-content></kwd></kwd-group><mixed-citation publication-type="journal"><person-group><name><surname>Kirichenko</surname><given-names>Natalia</given-names></name><name><surname>Huemer</surname><given-names>Peter</given-names></name><name><surname>Deutsch</surname><given-names>Helmut</given-names></name><name><surname>Triberti</surname><given-names>Paolo</given-names></name><name><surname>Rougerie</surname><given-names>Rodolphe</given-names></name><name><surname>Lopez-Vaamonde</surname><given-names>Carlos</given-names></name></person-group><article-title>Integrative taxonomy reveals a new species of <italic><tp:taxon-name><tp:taxon-name-part taxon-name-part-type="genus">Callisto</tp:taxon-name-part></tp:taxon-name></italic> (<tp:taxon-name><tp:taxon-name-part taxon-name-part-type="order">Lepidoptera</tp:taxon-name-part></tp:taxon-name>, <tp:taxon-name><tp:taxon-name-part taxon-name-part-type="family">Gracillariidae</tp:taxon-name-part></tp:taxon-name>) in the Alps</article-title><source>Zookeys</source><day>20</day><month>1</month><year>2015</year><volume>2015</volume><issue>473</issue><fpage>157</fpage><lpage>176</lpage><pub-id pub-id-type="doi">10.3897/zookeys.473.8543</pub-id></mixed-citation></tp:treatment-meta><tp:nomenclature><tp:taxon-name>
                            <tp:taxon-name-part taxon-name-part-type="genus">Callisto</tp:taxon-name-part>
                            <tp:taxon-name-part taxon-name-part-type="species">coffeella</tp:taxon-name-part>
                        </tp:taxon-name><tp:taxon-authority>(Zetterstedt, 1839)</tp:taxon-authority><tp:nomenclature-citation-list><tp:nomenclature-citation><tp:taxon-name><tp:taxon-name-part taxon-name-part-type="genus">Oecophora</tp:taxon-name-part> <tp:taxon-name-part taxon-name-part-type="species">coffeella</tp:taxon-name-part></tp:taxon-name><comment><xref ref-type="bibr" rid="B42">Zetterstedt 1839</xref>: 1009.</comment></tp:nomenclature-citation><tp:nomenclature-citation><tp:taxon-name><tp:taxon-name-part taxon-name-part-type="genus">Oecophora</tp:taxon-name-part> <tp:taxon-name-part taxon-name-part-type="species">interruptella</tp:taxon-name-part></tp:taxon-name><comment><xref ref-type="bibr" rid="B42">Zetterstedt 1839</xref>: 1009 [synonymised by <xref ref-type="bibr" rid="B1">Benander 1940</xref>: 61].</comment></tp:nomenclature-citation><tp:nomenclature-citation><tp:taxon-name><tp:taxon-name-part taxon-name-part-type="genus">Ornix</tp:taxon-name-part> <tp:taxon-name-part taxon-name-part-type="species">caelatella</tp:taxon-name-part></tp:taxon-name><comment><xref ref-type="bibr" rid="B40">Zeller 1847</xref>: 585–586 [synonymised with <italic><tp:taxon-name><tp:taxon-name-part taxon-name-part-type="genus">Oecophora</tp:taxon-name-part> <tp:taxon-name-part taxon-name-part-type="species">interruptella</tp:taxon-name-part></tp:taxon-name></italic> Zetterstedt, 1839 by <xref ref-type="bibr" rid="B39">Wocke (1862</xref>: 243)].</comment></tp:nomenclature-citation><tp:nomenclature-citation><tp:taxon-name><tp:taxon-name-part taxon-name-part-type="genus">Ornix</tp:taxon-name-part> <tp:taxon-name-part taxon-name-part-type="species">blandella</tp:taxon-name-part></tp:taxon-name><comment><xref ref-type="bibr" rid="B26">Müller-Rutz 1920</xref>: 343. syn. n.</comment></tp:nomenclature-citation><tp:nomenclature-citation><tp:taxon-name><tp:taxon-name-part taxon-name-part-type="genus">Annickia</tp:taxon-name-part> <tp:taxon-name-part taxon-name-part-type="species">alpicola</tp:taxon-name-part></tp:taxon-name><comment><xref ref-type="bibr" rid="B7">Gibeaux 1990</xref>: 23. [synonymised by <xref ref-type="bibr" rid="B12">Huemer 1990</xref>: 133].</comment></tp:nomenclature-citation></tp:nomenclature-citation-list></tp:nomenclature><tp:treatment-sec sec-type="Remarks"><title>Remarks.</title><p><italic><tp:taxon-name><tp:taxon-name-part taxon-name-part-type="genus">Oecophora</tp:taxon-name-part> <tp:taxon-name-part taxon-name-part-type="species">coffeella</tp:taxon-name-part></tp:taxon-name></italic> was described from an unspecified number of male specimens collected on the 14<sup>th</sup> of July near Bjerkvik [according to original description ´Bjoerkvik” in Norwegian Lappland] (<xref ref-type="bibr" rid="B42">Zetterstedt 1839</xref>). <italic><tp:taxon-name><tp:taxon-name-part taxon-name-part-type="genus">Oecophora</tp:taxon-name-part> <tp:taxon-name-part taxon-name-part-type="species">interruptella</tp:taxon-name-part></tp:taxon-name></italic> was described on the same page from a single male collected in 1836 in the Swedish province Dalarna, i.e. Dalecarlia by Boheman and from a female collected on 22<sup>nd</sup> of July 1812 near Gibostad, i.e. Giebostad, Norway. The type material was examined and figured by <xref ref-type="bibr" rid="B1">Benander (1940)</xref> who synonymized both taxa.</p><!--PageBreak--><!--PageBreak--><p><italic><tp:taxon-name><tp:taxon-name-part taxon-name-part-type="genus">Annickia</tp:taxon-name-part> <tp:taxon-name-part taxon-name-part-type="species">alpicola</tp:taxon-name-part></tp:taxon-name></italic> was described from a single male specimen collected in the French Alps (<xref ref-type="bibr" rid="B7">Gibeaux 1990</xref>) and later synonymized with <italic><tp:taxon-name><tp:taxon-name-part taxon-name-part-type="genus">Callisto</tp:taxon-name-part> <tp:taxon-name-part taxon-name-part-type="species">coffeella</tp:taxon-name-part></tp:taxon-name></italic> by <xref ref-type="bibr" rid="B12">Huemer (1990)</xref>.</p><p><italic><tp:taxon-name><tp:taxon-name-part taxon-name-part-type="genus">Ornix</tp:taxon-name-part> <tp:taxon-name-part taxon-name-part-type="species">caelatella</tp:taxon-name-part></tp:taxon-name></italic> was described from a single male collected in Montenero (Tuscany, Italy) in May by Josef Mann (<xref ref-type="bibr" rid="B40">Zeller 1847</xref>), later this species was synonymized with <italic><tp:taxon-name><tp:taxon-name-part taxon-name-part-type="genus">Ornix</tp:taxon-name-part> <tp:taxon-name-part taxon-name-part-type="species">interruptella</tp:taxon-name-part></tp:taxon-name></italic> (= <italic><tp:taxon-name><tp:taxon-name-part taxon-name-part-type="genus">Callisto</tp:taxon-name-part> <tp:taxon-name-part taxon-name-part-type="species">coffeella</tp:taxon-name-part></tp:taxon-name></italic>) by <xref ref-type="bibr" rid="B39">Wocke (1862)</xref>. The whereabouts of the holotype is unknown but the detailed original description and the Mediterranean locality disagree with both <italic><tp:taxon-name><tp:taxon-name-part taxon-name-part-type="genus">Callisto</tp:taxon-name-part> <tp:taxon-name-part taxon-name-part-type="species">coffeella</tp:taxon-name-part></tp:taxon-name></italic> and <italic><tp:taxon-name><tp:taxon-name-part taxon-name-part-type="genus">Callisto</tp:taxon-name-part> <tp:taxon-name-part taxon-name-part-type="species">basistrigella</tp:taxon-name-part></tp:taxon-name></italic>. However, a further specimen from Styria (Austria), later determined by <xref ref-type="bibr" rid="B41">Zeller (1850)</xref> as <italic><tp:taxon-name><tp:taxon-name-part taxon-name-part-type="species">caelatella</tp:taxon-name-part></tp:taxon-name></italic> but defined as a particular form, may be conspecific with <italic><tp:taxon-name><tp:taxon-name-part taxon-name-part-type="genus">Callisto</tp:taxon-name-part> <tp:taxon-name-part taxon-name-part-type="species">coffeella</tp:taxon-name-part></tp:taxon-name></italic>. We conclude that <italic><tp:taxon-name><tp:taxon-name-part taxon-name-part-type="genus">Ornix</tp:taxon-name-part> <tp:taxon-name-part taxon-name-part-type="species">caelatella</tp:taxon-name-part></tp:taxon-name></italic> is a dubious taxon until the holotype will be rediscovered.</p><p><italic><tp:taxon-name><tp:taxon-name-part taxon-name-part-type="genus">Ornix</tp:taxon-name-part> <tp:taxon-name-part taxon-name-part-type="species">blandella</tp:taxon-name-part></tp:taxon-name></italic> was described by <xref ref-type="bibr" rid="B26">Müller-Rutz (1920)</xref> from a specimen bred by Paul Weber in Parpan (Switzerland) at 1500 m on <italic><tp:taxon-name><tp:taxon-name-part taxon-name-part-type="genus">Salix</tp:taxon-name-part></tp:taxon-name></italic> sp. Despite a focused search carried out by one of the authors (P. Triberti), the types were not found. However it was possible to study the original Müller-Rutz watercolours preserved in Naturhistorisches Museum Basel (Nr. 159 and 522) and they fully agree with typical <italic><tp:taxon-name><tp:taxon-name-part taxon-name-part-type="genus">Callisto</tp:taxon-name-part> <tp:taxon-name-part taxon-name-part-type="species">coffeella</tp:taxon-name-part></tp:taxon-name></italic>. On the basis of what we conclude that <italic><tp:taxon-name><tp:taxon-name-part taxon-name-part-type="genus">Ornix</tp:taxon-name-part> <tp:taxon-name-part taxon-name-part-type="species">blandella</tp:taxon-name-part></tp:taxon-name></italic> Müller-Rutz is a new synonym of <italic><tp:taxon-name><tp:taxon-name-part taxon-name-part-type="genus">Callisto</tp:taxon-name-part> <tp:taxon-name-part taxon-name-part-type="species">coffeella</tp:taxon-name-part></tp:taxon-name></italic> Zetterstedt.</p></tp:treatment-sec><tp:treatment-sec sec-type="Description"><title>Description.</title><p>Adult (Figs <xref ref-type="fig" rid="F1">1–4</xref>). Head dark brown, with distinct dark brown tuft of raised scales on vertex, frons lighter, greyish brown, labial palp cream. Wingspan 10–12 mm; forewing dark brown with distinct whitish silvery markings: transverse oblique sub-basal line showing sexual dimorphism, well developed from costa to fold in female (Fig. <xref ref-type="fig" rid="F1">4</xref>), shorter in male (Figs <xref ref-type="fig" rid="F1">1–3</xref>) and not extending to costa, rarely reduced to a spot in fold; angulate fascia at one third frequently separated into costal and tornal line; costa furthermore with short median strigula and two pairs of distal strigulae; dorsum with two small distal spots; small discal spot, supplemented by up to 2-3 spots distally; particularly distomedial spots silvery rather than whitish silvery; fringes with distinct cilia line, basal half darker than distal half, termen with two whitish spots; hindwing grey-brown with same-colour fringes.</p><p>Genitalia and eighth segment male (Figs <xref ref-type="fig" rid="F2">9–10</xref>, <xref ref-type="fig" rid="F3">13–14</xref>). Sternite 8 projected, bilobed. Tuba analis with long and thin subscaphium; valva slender, distally widened, with evenly rounded apex; vinculum laterally projected; saccus long and slender, rod-like, about as long as valva; anellus with pair of long and projecting processes; phallus slender, straight, about twice as long as valva, without distinct modifications, apically pointed.</p><fig id="F2" position="float" orientation="portrait"><label>Figures 9–12.</label><caption><p><italic><tp:taxon-name><tp:taxon-name-part taxon-name-part-type="genus">Callisto</tp:taxon-name-part></tp:taxon-name></italic>, male genitalia. <bold>9</bold> <italic><tp:taxon-name><tp:taxon-name-part taxon-name-part-type="genus">Callisto</tp:taxon-name-part> <tp:taxon-name-part taxon-name-part-type="species">coffeella</tp:taxon-name-part></tp:taxon-name></italic>, Vorarlberg Zürs, 1800 m, 29.VI.1939, leg. Burmann, gen. slide TIN 1 (TLMF) <bold>10</bold> <italic><tp:taxon-name><tp:taxon-name-part taxon-name-part-type="genus">Callisto</tp:taxon-name-part> <tp:taxon-name-part taxon-name-part-type="species">coffeella</tp:taxon-name-part></tp:taxon-name></italic> Teriol sept., Vent 2000 m, e.l. 01.III.1956, leg. Burmann, gen. slide TIN 4 (TLMF) <bold>11</bold> <italic><tp:taxon-name><tp:taxon-name-part taxon-name-part-type="genus">Callisto</tp:taxon-name-part> <tp:taxon-name-part taxon-name-part-type="species">basistrigella</tp:taxon-name-part></tp:taxon-name></italic> sp. n., Italia sept. Prov. Udine, Mte. Sernio, Forcella Nuviernulis 1700 m, 16.VII.1988 leg. Huemer gen. slide TIN 2 (TLMF) <bold>12</bold> <italic><tp:taxon-name><tp:taxon-name-part taxon-name-part-type="genus">Callisto</tp:taxon-name-part> <tp:taxon-name-part taxon-name-part-type="species">basistrigella</tp:taxon-name-part></tp:taxon-name></italic> sp. n. Italia sept. Prov. Udine, Mte. Sernio, Forcella Nuviernulis 1700 m, 16.VII.1988 leg. Huemer gen. slide TIN 3(TLMF).</p></caption><graphic xmlns:xlink="http://www.w3.org/1999/xlink" xlink:href="zookeys-473-157-g002.jpg" position="float" orientation="portrait" xlink:type="simple" id="oo_37190.jpg"/></fig><fig id="F3" position="float" orientation="portrait"><label>Figures 13–16.</label><caption><p><italic><tp:taxon-name><tp:taxon-name-part taxon-name-part-type="genus">Callisto</tp:taxon-name-part></tp:taxon-name></italic>, male, segment 8. <bold>13</bold> <italic><tp:taxon-name><tp:taxon-name-part taxon-name-part-type="genus">Callisto</tp:taxon-name-part> <tp:taxon-name-part taxon-name-part-type="species">coffeella</tp:taxon-name-part></tp:taxon-name></italic>, Vorarlberg Zürs, 1800 m, 29.VI.1939, leg. Burmann, gen. slide TIN 1 (TLMF) <bold>14</bold> <italic><tp:taxon-name><tp:taxon-name-part taxon-name-part-type="genus">Callisto</tp:taxon-name-part> <tp:taxon-name-part taxon-name-part-type="species">coffeella</tp:taxon-name-part></tp:taxon-name></italic>, Teriol sept., Vent 2000 m, e.l. 01.III.1956, leg. Burmann, gen. slide TIN 4 (TLMF) <bold>15</bold> <italic><tp:taxon-name><tp:taxon-name-part taxon-name-part-type="genus">Callisto</tp:taxon-name-part> <tp:taxon-name-part taxon-name-part-type="species">basistrigella</tp:taxon-name-part></tp:taxon-name></italic> sp. n., Italia sept. Prov. Udine, Mte. Sernio, Forcella Nuviernulis 1700 m, 16.VII.1988, leg. Huemer, gen. slide TIN 2 (TLMF) <bold>16</bold> <italic><tp:taxon-name><tp:taxon-name-part taxon-name-part-type="genus">Callisto</tp:taxon-name-part> <tp:taxon-name-part taxon-name-part-type="species">basistrigella</tp:taxon-name-part></tp:taxon-name></italic> sp. n., Italia sept. Prov. Udine, Mte. Sernio, Forcella Nuviernulis 1700 m, 16.VII.1988 leg. Huemer gen. slide TIN 3 (TLMF).</p></caption><graphic xmlns:xlink="http://www.w3.org/1999/xlink" xlink:href="zookeys-473-157-g003.jpg" position="float" orientation="portrait" xlink:type="simple" id="oo_37191.jpg"/></fig><p>Genitalia female (Fig. <xref ref-type="fig" rid="F4">17</xref>). Apophyses posteriors shorter than anteriores; segment 8 short, bare, intersegmental membrane to papillae anales very reduced; sterigma simple with ostium bursae wide, ventral margin medially more or less indented; antrum cup-shaped; ductus bursae moderately long and smooth, short sclerite just before antrum; corpus bursae, oval, longer than ductus bursae, signa formed by scobinations arranged in two longitudinal bands.</p><fig id="F4" position="float" orientation="portrait"><label>Figures 17–18.</label><caption><p><italic><tp:taxon-name><tp:taxon-name-part taxon-name-part-type="genus">Callisto</tp:taxon-name-part></tp:taxon-name></italic>, female genitalia. <bold>17</bold> <italic><tp:taxon-name><tp:taxon-name-part taxon-name-part-type="genus">Callisto</tp:taxon-name-part> <tp:taxon-name-part taxon-name-part-type="species">coffeella</tp:taxon-name-part></tp:taxon-name></italic>, Austria, Vorarlberg, Brandnertal, Böser Tritt, 1700–1800 m, 02.VII.1983, leg. Huemer gen. slide TIN 9 (TLMF) <bold>18</bold> <italic><tp:taxon-name><tp:taxon-name-part taxon-name-part-type="genus">Callisto</tp:taxon-name-part> <tp:taxon-name-part taxon-name-part-type="species">basistrigella</tp:taxon-name-part></tp:taxon-name></italic> sp. n., Prov. Udine, Montasio, 16.IX.1951, leg. Pinker gen. slide TIN 8 (TLMF).</p></caption><graphic xmlns:xlink="http://www.w3.org/1999/xlink" xlink:href="zookeys-473-157-g004.jpg" position="float" orientation="portrait" xlink:type="simple" id="oo_37192.jpg"/></fig></tp:treatment-sec><tp:treatment-sec sec-type="Distribution"><title>Distribution.</title><p>The species is restricted to higher mountain areas and shows an arctic-alpine distribution pattern. According to various publications (i.e. <xref ref-type="bibr" rid="B2">Bengtsson and Johansson 2011</xref>, <xref ref-type="bibr" rid="B9">Heath and Emmet 1985</xref>, <xref ref-type="bibr" rid="B17">Huemer and Tarmann 1993</xref>, <xref ref-type="bibr" rid="B36">SwissLep<!--PageBreak--><!--PageBreak-->Team 2010</xref>) the species is locally distributed in the central and northern parts of Scandinavia, northern Scotland, and in the eastern, northern and central Alps. Most of these regions were included in our study, particularly alpine regions of Italy, Austria, Switzerland and Slovenia; sampling was also done in southeast of Germany and in Scandinavia (Norway, Sweden, Finland). In the Southern Alps it is known from a single record in France and from Aosta Valley to Carnic Alps in Italy. <italic><tp:taxon-name><tp:taxon-name-part taxon-name-part-type="genus">Callisto</tp:taxon-name-part> <tp:taxon-name-part taxon-name-part-type="species">coffeella</tp:taxon-name-part></tp:taxon-name></italic> is also reported from Western Russia (<xref ref-type="bibr" rid="B34">Sinev 2008</xref>), Ukraine, Poland, Slovakia, and United Kingdom (<xref ref-type="bibr" rid="B3">De Prins and De Prins 2014</xref>) but we have been unable to check material from these countries.</p></tp:treatment-sec><tp:treatment-sec sec-type="Bionomics"><title>Bionomics.</title><p>The larval stage feeds on various species of mountainous <italic><tp:taxon-name><tp:taxon-name-part taxon-name-part-type="genus">Salix</tp:taxon-name-part></tp:taxon-name></italic> such as <italic><tp:taxon-name><tp:taxon-name-part taxon-name-part-type="genus">Salix</tp:taxon-name-part> <tp:taxon-name-part taxon-name-part-type="species">arbuscula</tp:taxon-name-part></tp:taxon-name></italic> L., 1753 (which may refer to <italic><tp:taxon-name><tp:taxon-name-part taxon-name-part-type="genus">Salix</tp:taxon-name-part> <tp:taxon-name-part taxon-name-part-type="species">arbuscula</tp:taxon-name-part></tp:taxon-name></italic> in northern Europe or <italic><tp:taxon-name><tp:taxon-name-part taxon-name-part-type="genus">Salix</tp:taxon-name-part> <tp:taxon-name-part taxon-name-part-type="species">waldsteiniana</tp:taxon-name-part></tp:taxon-name></italic> in Central Europe), <italic><tp:taxon-name><tp:taxon-name-part taxon-name-part-type="genus">Salix</tp:taxon-name-part> <tp:taxon-name-part taxon-name-part-type="species">phylicifolia</tp:taxon-name-part></tp:taxon-name></italic> L., 1753 (<xref ref-type="bibr" rid="B9">Heath and Emmet 1985</xref>), <italic><tp:taxon-name><tp:taxon-name-part taxon-name-part-type="genus">Salix</tp:taxon-name-part> <tp:taxon-name-part taxon-name-part-type="species">repens</tp:taxon-name-part></tp:taxon-name></italic> L., 1753 (syn: <italic><tp:taxon-name><tp:taxon-name-part taxon-name-part-type="genus">Salix</tp:taxon-name-part> <tp:taxon-name-part taxon-name-part-type="species">fusca</tp:taxon-name-part></tp:taxon-name></italic>), <italic><tp:taxon-name><tp:taxon-name-part taxon-name-part-type="genus">Salix</tp:taxon-name-part> <tp:taxon-name-part taxon-name-part-type="species">myrsinifolia</tp:taxon-name-part></tp:taxon-name></italic> Salisb., 1796, <italic><tp:taxon-name><tp:taxon-name-part taxon-name-part-type="genus">Salix</tp:taxon-name-part> <tp:taxon-name-part taxon-name-part-type="species">silesiaca</tp:taxon-name-part></tp:taxon-name></italic> Willd., (1806) [basionym] (<xref ref-type="bibr" rid="B3">De Prins and De Prins 2014</xref>). In our study, <italic><tp:taxon-name><tp:taxon-name-part taxon-name-part-type="genus">Callisto</tp:taxon-name-part> <tp:taxon-name-part taxon-name-part-type="species">coffeella</tp:taxon-name-part></tp:taxon-name></italic> was also reared from <italic><tp:taxon-name><tp:taxon-name-part taxon-name-part-type="genus">Salix</tp:taxon-name-part> <tp:taxon-name-part taxon-name-part-type="species">glabra</tp:taxon-name-part></tp:taxon-name></italic>. Initially the larva produces a short epidermal gallery which suddenly widens to a blotch tentiform mine on the lower surface of a leaf, similar in appearance to mines of the genus <italic><tp:taxon-name><tp:taxon-name-part taxon-name-part-type="genus">Phyllonorycter</tp:taxon-name-part></tp:taxon-name></italic>. Later the mine is vacated and the larva forms a shelter along a leaf margin, folding an edge downwards as in many <italic><tp:taxon-name><tp:taxon-name-part taxon-name-part-type="genus">Parornix</tp:taxon-name-part></tp:taxon-name></italic>. Pupation takes place in a cocoon on the branch of the host-plant or in the laboratory between leaf litter and tissue. Hibernation occurs in the pupal stage. The adult is on the wing in June and July. It can be found during the day, most frequently in the morning and early evening flying around the hostplant. The species lives in montane and subalpine habitats of the dwarf-shrub zone both on calcareous and siliceous soil.</p></tp:treatment-sec><tp:treatment-sec><!--Section generated to contain objects referenced in tp:taxon-treatment.--><fig id="F1" position="float" orientation="portrait"><label>Figures 1–8.</label><caption><p><italic><tp:taxon-name><tp:taxon-name-part taxon-name-part-type="genus">Callisto</tp:taxon-name-part></tp:taxon-name></italic> adults in dorsal view. <bold>1</bold> <italic><tp:taxon-name><tp:taxon-name-part taxon-name-part-type="genus">Callisto</tp:taxon-name-part> <tp:taxon-name-part taxon-name-part-type="species">coffeella</tp:taxon-name-part></tp:taxon-name></italic>, male, Austria, Leitnertal, Oberer Stuckensee, 2150 m, 07.IX.2013, leg. Deutsch (PCHD) | voucher specimen № 3 | sample ID – NK318 | process ID <ext-link xmlns:xlink="http://www.w3.org/1999/xlink" ext-link-type="uri" xlink:href="http://www.boldsystems.org/index.php/Public_RecordView?processid=CALCO003-14" xlink:type="simple">CALCO003-14</ext-link> <bold>2</bold> <italic><tp:taxon-name><tp:taxon-name-part taxon-name-part-type="genus">Callisto</tp:taxon-name-part> <tp:taxon-name-part taxon-name-part-type="species">coffeella</tp:taxon-name-part></tp:taxon-name></italic>, male, Austria, Nordtirol, Bodenalpe, 2000 m, 9.–10.VII.1984, leg. Burmann (TLMF); <bold>3</bold> <italic><tp:taxon-name><tp:taxon-name-part taxon-name-part-type="genus">Callisto</tp:taxon-name-part> <tp:taxon-name-part taxon-name-part-type="species">coffeella</tp:taxon-name-part></tp:taxon-name></italic>, male, Austria, Vorarlberg, Brandnertal, Böser Tritt, 1700-1800 m, 04.VII.1983, leg. Huemer (TLMF) <bold>4</bold> <italic><tp:taxon-name><tp:taxon-name-part taxon-name-part-type="genus">Callisto</tp:taxon-name-part> <tp:taxon-name-part taxon-name-part-type="species">coffeella</tp:taxon-name-part></tp:taxon-name></italic>, female, Austria, Nordtirol, Obergurgl, 2000 m, e.l. M.III.1970, leg. Burmann (TLMF) <bold>5</bold> <italic><tp:taxon-name><tp:taxon-name-part taxon-name-part-type="genus">Callisto</tp:taxon-name-part> <tp:taxon-name-part taxon-name-part-type="species">basistrigella</tp:taxon-name-part></tp:taxon-name></italic> sp. n., male, East Tyrol, Lienzer Dolomiten, Laserz, Dolomitenhütte, 1600 m, 12.VII.2013, leg. Deutsch (TLMF) | voucher specimen № 10 | sample ID – NK325 | process ID <ext-link xmlns:xlink="http://www.w3.org/1999/xlink" ext-link-type="uri" xlink:href="http://www.boldsystems.org/index.php/Public_RecordView?processid=CALCO010-14" xlink:type="simple">CALCO010-14</ext-link> <bold>6</bold> <italic><tp:taxon-name><tp:taxon-name-part taxon-name-part-type="genus">Callisto</tp:taxon-name-part> <tp:taxon-name-part taxon-name-part-type="species">basistrigella</tp:taxon-name-part></tp:taxon-name></italic> sp. n., male, Italy, Prov. Udine, Mte. Sernio, Forcella Nuviernulis, 1700 m, 16.VII.1988, leg. Huemer (TLMF) <bold>7</bold> <italic><tp:taxon-name><tp:taxon-name-part taxon-name-part-type="genus">Callisto</tp:taxon-name-part> <tp:taxon-name-part taxon-name-part-type="species">basistrigella</tp:taxon-name-part></tp:taxon-name></italic> sp. n., male, Italy, Prov. Udine, Mt. Canin N, Rif. Gilberti, 1850–1950 m, 29.VII.2001, leg. Huemer (TLMF) <bold>8</bold> <italic><tp:taxon-name><tp:taxon-name-part taxon-name-part-type="genus">Callisto</tp:taxon-name-part> <tp:taxon-name-part taxon-name-part-type="species">basistrigella</tp:taxon-name-part></tp:taxon-name></italic> sp. n., female, Italy, Prov. Udine, Montasio, 16.IX.1951, leg. Pinker (TLMF).</p></caption><graphic xmlns:xlink="http://www.w3.org/1999/xlink" xlink:href="zookeys-473-157-g001.jpg" position="float" orientation="portrait" xlink:type="simple" id="oo_37189.jpg"/></fig></tp:treatment-sec><ref-list><ref id="B42"><mixed-citation xmlns:xlink="http://www.w3.org/1999/xlink" xlink:type="simple"><person-group><name name-style="western"><surname>Zetterstedt</surname><given-names>JW</given-names></name></person-group> (<year>1839</year>) <source><tp:taxon-name><tp:taxon-name-part taxon-name-part-type="class">Insecta</tp:taxon-name-part></tp:taxon-name> Lapponica</source>. <publisher-loc>Lipsiae</publisher-loc>, <size units="page">1140 pp</size>.</mixed-citation></ref><ref id="B1"><mixed-citation xmlns:xlink="http://www.w3.org/1999/xlink" xlink:type="simple"><person-group><name name-style="western"><surname>Benander</surname><given-names>P</given-names></name></person-group> (<year>1940</year>) <article-title>Revision von Zetterstedt´s lappländischen <tp:taxon-name><tp:taxon-name-part taxon-name-part-type="above-genus">Microlepidoptera</tp:taxon-name-part></tp:taxon-name>.</article-title><source>Opuscula entomologica</source><volume>5</volume>: <fpage>49</fpage>–<lpage>65</lpage>.</mixed-citation></ref><ref id="B40"><mixed-citation xmlns:xlink="http://www.w3.org/1999/xlink" xlink:type="simple"><person-group><name name-style="western"><surname>Zeller</surname><given-names>PC</given-names></name></person-group> (<year>1847</year>) <article-title>Die Gracilarien.</article-title><source>Linnaea Entomologica</source><volume>2</volume>: <fpage>303</fpage>–<lpage>383</lpage>, <fpage>585</fpage>–<lpage>586</lpage>, pl. II.</mixed-citation></ref><ref id="B39"><mixed-citation xmlns:xlink="http://www.w3.org/1999/xlink" xlink:type="simple"><person-group><name name-style="western"><surname>Wocke</surname><given-names>MF</given-names></name></person-group> (<year>1862</year>) <article-title>Reise nach Finmarken von Dr. Staudinger und Dr. Wocke. II. <tp:taxon-name><tp:taxon-name-part taxon-name-part-type="above-genus">Microlepidoptera</tp:taxon-name-part></tp:taxon-name>.</article-title><source>Stettiner Entomologische Zeitung</source><volume>23</volume>: <fpage>30</fpage>–<lpage>78</lpage>, <fpage>233</fpage>–<lpage>257</lpage>.</mixed-citation></ref><ref id="B26"><mixed-citation xmlns:xlink="http://www.w3.org/1999/xlink" xlink:type="simple"><person-group><name name-style="western"><surname>Müller-Rutz</surname><given-names>J</given-names></name></person-group> (<year>1920</year>) <article-title>Aus der Welt der Kleinschmetterlinge mit Beschreibungen neuer Arten und Formen.</article-title><source>Mitteilungen der Entomologia Zürich und Umgebung</source><volume>5</volume>: <fpage>334</fpage>–<lpage>349</lpage>, pl. 2.</mixed-citation></ref><ref id="B7"><mixed-citation xmlns:xlink="http://www.w3.org/1999/xlink" xlink:type="simple"><person-group><name name-style="western"><surname>Gibeaux</surname><given-names>C</given-names></name></person-group> (<year>1990</year>) <article-title><italic><tp:taxon-name><tp:taxon-name-part taxon-name-part-type="genus">Annickia</tp:taxon-name-part> <tp:taxon-name-part taxon-name-part-type="species">alpicola</tp:taxon-name-part></tp:taxon-name></italic> nov. gen., nov. sp. (<tp:taxon-name><tp:taxon-name-part taxon-name-part-type="order">Lepidoptera</tp:taxon-name-part></tp:taxon-name> <tp:taxon-name><tp:taxon-name-part taxon-name-part-type="family">Tineidae</tp:taxon-name-part></tp:taxon-name> <tp:taxon-name><tp:taxon-name-part taxon-name-part-type="subfamily">Meessiinae</tp:taxon-name-part></tp:taxon-name>).</article-title><source>Entomologica gallica</source><volume>2</volume>: <fpage>23</fpage>–<lpage>25</lpage>.</mixed-citation></ref><ref id="B12"><mixed-citation xmlns:xlink="http://www.w3.org/1999/xlink" xlink:type="simple"><person-group><name name-style="western"><surname>Huemer</surname><given-names>P</given-names></name></person-group> (<year>1990</year>) <article-title>On the identity of <italic><tp:taxon-name><tp:taxon-name-part taxon-name-part-type="genus">Annickia</tp:taxon-name-part> <tp:taxon-name-part taxon-name-part-type="species">alpicola</tp:taxon-name-part></tp:taxon-name></italic> Gibeaux, 1990 (<tp:taxon-name><tp:taxon-name-part taxon-name-part-type="order">Lepidoptera</tp:taxon-name-part></tp:taxon-name>, <tp:taxon-name><tp:taxon-name-part taxon-name-part-type="family">Tineidae</tp:taxon-name-part></tp:taxon-name>, <tp:taxon-name><tp:taxon-name-part taxon-name-part-type="family">Gracillariidae</tp:taxon-name-part></tp:taxon-name>).</article-title><source>Nota lepidopterologica</source><volume>13</volume>: <fpage>133</fpage>–<lpage>136</lpage>.</mixed-citation></ref><ref id="B41"><mixed-citation xmlns:xlink="http://www.w3.org/1999/xlink" xlink:type="simple"><person-group><name name-style="western"><surname>Zeller</surname><given-names>PC</given-names></name></person-group> (<year>1850</year>) <article-title>Verzeichniss der von Herrn Jos. Mann beobachteten Toscanischen <tp:taxon-name><tp:taxon-name-part taxon-name-part-type="above-genus">Microlepidoptera</tp:taxon-name-part></tp:taxon-name> (Schluss).</article-title><source>Stettiner Entomologische Zeitung</source><volume>11</volume>: <fpage>195</fpage>–<lpage>212</lpage>.</mixed-citation></ref><ref id="B2"><mixed-citation xmlns:xlink="http://www.w3.org/1999/xlink" xlink:type="simple"><person-group><name name-style="western"><surname>Bengtsson</surname><given-names>BÅ</given-names></name><name name-style="western"><surname>Johansson</surname><given-names>R</given-names></name></person-group> (<year>2011</year>) <source>Nationalnyckeln till Sveriges flora och fauna. Fjärilar: Bronsmalar-rullvingemalar. <tp:taxon-name><tp:taxon-name-part taxon-name-part-type="order">Lepidoptera</tp:taxon-name-part></tp:taxon-name>: <tp:taxon-name><tp:taxon-name-part taxon-name-part-type="family">Roeslerstammiidae</tp:taxon-name-part></tp:taxon-name>-<tp:taxon-name><tp:taxon-name-part taxon-name-part-type="family">Lyonetiidae</tp:taxon-name-part></tp:taxon-name>.</source><publisher-name>ArtDatabanken</publisher-name>, <publisher-loc>SLU, Uppsala</publisher-loc>, <size units="page">494 pp</size>.</mixed-citation></ref><ref id="B9"><mixed-citation xmlns:xlink="http://www.w3.org/1999/xlink" xlink:type="simple"><person-group><name name-style="western"><surname>Heath</surname><given-names>J</given-names></name><name name-style="western"><surname>Emmet</surname><given-names>MA</given-names></name></person-group> (<role>Eds</role>) (<year>1985</year>) <source>The moths and butterflies of Great Britain and Ireland. Vol. 2 <tp:taxon-name><tp:taxon-name-part taxon-name-part-type="family">Cossidae</tp:taxon-name-part></tp:taxon-name>-<tp:taxon-name><tp:taxon-name-part taxon-name-part-type="family">Heliodinidae</tp:taxon-name-part></tp:taxon-name>.</source><publisher-name>Harley Books</publisher-name>, <publisher-loc>Colchester</publisher-loc>, <size units="page">460 pp</size>.</mixed-citation></ref><ref id="B17"><mixed-citation xmlns:xlink="http://www.w3.org/1999/xlink" xlink:type="simple"><person-group><name name-style="western"><surname>Huemer</surname><given-names>P</given-names></name><name name-style="western"><surname>Tarmann</surname><given-names>G</given-names></name></person-group> (<year>1993</year>) <source>Die Schmetterlinge Österreichs (<tp:taxon-name><tp:taxon-name-part taxon-name-part-type="order">Lepidoptera</tp:taxon-name-part></tp:taxon-name>). Systematisches Verzeichnis mit Verbreitungsangaben für die einzelnen Bundesländer.</source><publisher-name>Veröffentlichungen des Museum Ferdinandeum</publisher-name>, <publisher-loc>Suppl. 5</publisher-loc>, <size units="page">224 pp</size>.</mixed-citation></ref><ref id="B36"><mixed-citation xmlns:xlink="http://www.w3.org/1999/xlink" xlink:type="simple"><institution xlink:type="simple">SwissLepTeam</institution> (<year>2010</year>) <source>Die Schmetterlinge (<tp:taxon-name><tp:taxon-name-part taxon-name-part-type="order">Lepidoptera</tp:taxon-name-part></tp:taxon-name>) der Schweiz.</source><publisher-name>Eine kommentierte</publisher-name>, <publisher-loc>systematisch-faunistische Liste. Fauna Helvetica 25</publisher-loc>, <size units="page">349 pp</size>.</mixed-citation></ref><ref id="B34"><mixed-citation xmlns:xlink="http://www.w3.org/1999/xlink" xlink:type="simple"><person-group><name name-style="western"><surname>Sinev</surname><given-names>SY</given-names></name></person-group> (<year>2008</year>) <source>Catalogue of the <tp:taxon-name><tp:taxon-name-part taxon-name-part-type="order">Lepidoptera</tp:taxon-name-part></tp:taxon-name> of Russia.</source><publisher-name>KMK Press</publisher-name>, <publisher-loc>St. Petersburg-Moscow</publisher-loc>, <size units="page">425 pp</size>.</mixed-citation></ref><ref id="B3"><mixed-citation xmlns:xlink="http://www.w3.org/1999/xlink" xlink:type="simple"><person-group><name name-style="western"><surname>De Prins</surname><given-names>J</given-names></name><name name-style="western"><surname>De Prins</surname><given-names>W</given-names></name></person-group> (<year>2014</year>) Global Taxonomic Database of <tp:taxon-name><tp:taxon-name-part taxon-name-part-type="family">Gracillariidae</tp:taxon-name-part></tp:taxon-name> (<tp:taxon-name><tp:taxon-name-part taxon-name-part-type="order">Lepidoptera</tp:taxon-name-part></tp:taxon-name>). World Wide Web electronic publication <ext-link ext-link-type="uri" xlink:href="http://www.gracillariidae.net" xlink:type="simple">http://www.gracillariidae.net</ext-link></mixed-citation></ref></ref-list></tp:taxon-treatment>
