# Supplementary material for: Integrative taxonomy reveals a new species of Callisto (Lepidoptera, Gracillariidae) in the Alps
Source: Zookeys. 2015 Jan 20;(473):157–76. doi: 10.3897/zookeys.473.8543 (PMC4304045; doi:10.3897/zookeys.473.8543)
Supplement: XML Treatment for Callisto basistrigella [file zookeys.473.8543-treatment2.xml]

<!DOCTYPE tp:taxon-treatment
  PUBLIC "-//TaxonX//DTD Taxonomic Treatment Publishing DTD v0 20100105//EN" "tax-treatment-NSO.dtd">
<tp:taxon-treatment xmlns:tp="http://www.plazi.org/taxpub"><tp:treatment-meta><kwd-group><label>Taxon classification</label><kwd><named-content content-type="kingdom">Animalia</named-content></kwd><kwd><named-content content-type="order">Lepidoptera</named-content></kwd><kwd><named-content content-type="family">Gracillariidae</named-content></kwd></kwd-group><mixed-citation publication-type="journal"><person-group><name><surname>Kirichenko</surname><given-names>Natalia</given-names></name><name><surname>Huemer</surname><given-names>Peter</given-names></name><name><surname>Deutsch</surname><given-names>Helmut</given-names></name><name><surname>Triberti</surname><given-names>Paolo</given-names></name><name><surname>Rougerie</surname><given-names>Rodolphe</given-names></name><name><surname>Lopez-Vaamonde</surname><given-names>Carlos</given-names></name></person-group><article-title>Integrative taxonomy reveals a new species of <italic><tp:taxon-name><tp:taxon-name-part taxon-name-part-type="genus">Callisto</tp:taxon-name-part></tp:taxon-name></italic> (<tp:taxon-name><tp:taxon-name-part taxon-name-part-type="order">Lepidoptera</tp:taxon-name-part></tp:taxon-name>, <tp:taxon-name><tp:taxon-name-part taxon-name-part-type="family">Gracillariidae</tp:taxon-name-part></tp:taxon-name>) in the Alps</article-title><source>Zookeys</source><day>20</day><month>1</month><year>2015</year><volume>2015</volume><issue>473</issue><fpage>157</fpage><lpage>176</lpage><pub-id pub-id-type="doi">10.3897/zookeys.473.8543</pub-id></mixed-citation></tp:treatment-meta><tp:nomenclature><tp:taxon-name>
                            <tp:taxon-name-part taxon-name-part-type="genus">Callisto</tp:taxon-name-part>
                            <tp:taxon-name-part taxon-name-part-type="species">basistrigella</tp:taxon-name-part>
                            <object-id xmlns:xlink="http://www.w3.org/1999/xlink" content-type="zoobank" xlink:type="simple">http://zoobank.org/95B2011C-A39A-436E-8FF4-35ABEE5827E1</object-id>
                        </tp:taxon-name><tp:taxon-authority>Huemer, Deutsch &amp; Triberti</tp:taxon-authority><tp:taxon-status xmlns:xlink="http://www.w3.org/1999/xlink" xlink:type="simple">sp. n.</tp:taxon-status></tp:nomenclature><tp:treatment-sec sec-type="Type material"><title>Type material.</title><p>Holotype (Fig. <xref ref-type="fig" rid="F1">5</xref>): 1 male, East Tyrol, Lienzer Dolomiten, Laserz, Dolomitenhütte, 1600 m, 12.VII.2013, leg. Deutsch (TLMF) | voucher specimen № 10 | sample ID – NK325 | process ID <ext-link xmlns:xlink="http://www.w3.org/1999/xlink" ext-link-type="uri" xlink:href="http://www.boldsystems.org/index.php/Public_RecordView?processid=CALCO010-14" xlink:type="simple">CALCO010-14</ext-link>.</p></tp:treatment-sec><tp:treatment-sec sec-type="Paratypes"><title>Paratypes.</title><p>33 males and 11 females.</p><p>Austria: 3 males, East Tyrol, Lienzer Dolomiten, Lavanter Almtal, 1200-1400 m, 07.VI.1998, leg. Deutsch (TLMF); 1 male, East Tyrol, Lienzer Dolomiten, Laserzgebiet, 1800-2000 m, 21.VI.1999, leg. Deutsch (TLMF); 1 male, East Tyrol, Carnic Alps, Leitnertal, Oberer Stuckensee, 2150 m, 14.VII.2013, leg. Deutsch (PCHD) | voucher specimen № 8 | sample ID – NK323 | process ID <ext-link xmlns:xlink="http://www.w3.org/1999/xlink" ext-link-type="uri" xlink:href="http://www.boldsystems.org/index.php/Public_RecordView?processid=CALCO008-14" xlink:type="simple">CALCO008-14</ext-link>; 2 males, East Tyrol, Carnic Alps, Leitnertal, Oberer Stuckensee, 2150 m, 07.IX.2013, leg. Deutsch (PCHD) | voucher specimens № 1 and № 2 | sample IDs – NK316 and NK317 | process Ids <ext-link xmlns:xlink="http://www.w3.org/1999/xlink" ext-link-type="uri" xlink:href="http://www.boldsystems.org/index.php/Public_RecordView?processid=CALCO001-14" xlink:type="simple">CALCO001-14</ext-link> and <ext-link xmlns:xlink="http://www.w3.org/1999/xlink" ext-link-type="uri" xlink:href="http://www.boldsystems.org/index.php/Public_RecordView?processid=CALCO002-14" xlink:type="simple">CALCO002-14</ext-link>; 1 female, East Tyrol, Lienzer Dolomiten, Hochstadel, 2000 m, VII.1952, leg. Pinker (TLMF); 2 females, East Tyrol, Carnic Alps, Leitnertal, Oberer Stuckensee, 2150 m, 07.IX.2013, leg. Deutsch <!--PageBreak-->(PCHD) | voucher specimens № 4 and № 6 sample | sample IDs – NK319 and NK321 | process Ids <ext-link xmlns:xlink="http://www.w3.org/1999/xlink" ext-link-type="uri" xlink:href="http://www.boldsystems.org/index.php/Public_RecordView?processid=CALCO004-14" xlink:type="simple">CALCO004-14</ext-link> and <ext-link xmlns:xlink="http://www.w3.org/1999/xlink" ext-link-type="uri" xlink:href="http://www.boldsystems.org/index.php/Public_RecordView?processid=CALCO006-14" xlink:type="simple">CALCO006-14</ext-link>.</p><p>Italy: 4 males, Prov. Belluno, Passo di Valparola E, 2200-2300 m, 20.VII.2009, leg. Huemer (TLMF); 1 female, same data but gen. slide TRB3893 and BC TLMF Lep 01801 (TLMF); 1 male, A. Carniche, Sappada, Casera Sesis, 1800 m, 12.VI. unknown year, leg. Rocca, gen. slide TRB 1778 (MCSN); 1 male, A. Carniche, Sappada, Passo Siera, 1600 m, 04.VII.1933, leg. Rocca, gen. slide TRB 1785 (MCSN); 1 male, A. Carniche, Sappada, Hosthaus, 1800 m, 14.VII.1936, leg. Rocca (MCSN); 2 males, 2 females, A. Carniche, Sappada, L. d’Olbe, 2000 m, 02.VII.1933, leg. Rocca, gen. slide TRB284 male, TRB3894 male (MCSN); 1 male, Prov. Udine, Mte. Sernio-Massiv Forcella Nuviernulis 1700 m, 16.VII.1988, leg. Huemer, GU TIN2 male P. Huemer ’Callisto coffeella Zett. det. Triberti’ (TLMF); 1 male, Prov. Udine, Mte. Sernio-Massiv Forcella Nuviernulis 1700 m, 16.VII.1988, leg. Huemer, GU TIN3 male (TLMF); 1 male, 1 female, Prov. Udine, Montasio, 16.IX.1951, leg. Pinker, gen. slide TIN8 female (TLMF); 11 males, 1 female, Prov. Udine, Monte Canin N, Rif. Gilberti Umg., 1850-1950 m, 29.VII.2001, leg. Huemer (TLMF); 1 male, 1 fe<!--PageBreak-->male, Prov. Udine, Monte Canin, Biv. Marussich, 2040 m, 06.VII.2002, leg. Wieser (LMK); 3 males, Prov. Udine, Monte Canin, Sella di Grubia, 1700 m, 20.VI.2003, leg. Wieser (LMK).</p><p>Slovenia: 1 female, Crna Prst, 1400 m, 18.VII.1899, leg. Penther (TLMF).</p></tp:treatment-sec><tp:treatment-sec sec-type="Diagnosis"><title>Diagnosis.</title><p>In external appearance <italic><tp:taxon-name><tp:taxon-name-part taxon-name-part-type="genus">Callisto</tp:taxon-name-part> <tp:taxon-name-part taxon-name-part-type="species">basistrigella</tp:taxon-name-part></tp:taxon-name></italic> is distinguishable from <italic><tp:taxon-name><tp:taxon-name-part taxon-name-part-type="genus">Callisto</tp:taxon-name-part> <tp:taxon-name-part taxon-name-part-type="species">coffeella</tp:taxon-name-part></tp:taxon-name></italic> by its forewing pattern. In <italic><tp:taxon-name><tp:taxon-name-part taxon-name-part-type="genus">Callisto</tp:taxon-name-part> <tp:taxon-name-part taxon-name-part-type="species">basistrigella</tp:taxon-name-part></tp:taxon-name></italic>, the sub-basal whitish silvery line of the forewing is almost parallel and lies in the fold, whereas in <italic><tp:taxon-name><tp:taxon-name-part taxon-name-part-type="genus">Callisto</tp:taxon-name-part> <tp:taxon-name-part taxon-name-part-type="species">coffeella</tp:taxon-name-part></tp:taxon-name></italic> this line is transverse to the wing axis or reduced to a spot. On average, the forewings are slightly narrower than in <italic><tp:taxon-name><tp:taxon-name-part taxon-name-part-type="genus">Callisto</tp:taxon-name-part> <tp:taxon-name-part taxon-name-part-type="species">coffeella</tp:taxon-name-part></tp:taxon-name></italic> (visible in series). Sexual dimorphism, as observed in <italic><tp:taxon-name><tp:taxon-name-part taxon-name-part-type="genus">Callisto</tp:taxon-name-part> <tp:taxon-name-part taxon-name-part-type="species">coffeella</tp:taxon-name-part></tp:taxon-name></italic>, is absent in <italic><tp:taxon-name><tp:taxon-name-part taxon-name-part-type="genus">Callisto</tp:taxon-name-part> <tp:taxon-name-part taxon-name-part-type="species">basistrigella</tp:taxon-name-part></tp:taxon-name></italic>. Genitalia do not provide obvious diagnostic differences but the length of the phallus is significantly longer in <italic><tp:taxon-name><tp:taxon-name-part taxon-name-part-type="genus">Callisto</tp:taxon-name-part> <tp:taxon-name-part taxon-name-part-type="species">basistrigella</tp:taxon-name-part></tp:taxon-name></italic> than in <italic><tp:taxon-name><tp:taxon-name-part taxon-name-part-type="genus">Callisto</tp:taxon-name-part> <tp:taxon-name-part taxon-name-part-type="species">coffeella</tp:taxon-name-part></tp:taxon-name></italic> although more specimens would be needed to confirm this difference (see Genital morphometrics).</p></tp:treatment-sec><tp:treatment-sec sec-type="Description"><title>Description.</title><p>Adult (Figs <xref ref-type="fig" rid="F1">5–8</xref>). Wingspan 10.5–13.0 mm; forewing in sub-basal area with longitudinal, slightly oblique, whitish silvery line in fold. Other characters as described above for <italic><tp:taxon-name><tp:taxon-name-part taxon-name-part-type="genus">Callisto</tp:taxon-name-part> <tp:taxon-name-part taxon-name-part-type="species">coffeella</tp:taxon-name-part></tp:taxon-name></italic>. The angulate fascia at one third of forewing frequently separated into costal and tornal line.</p><p>Genitalia and subgenital segments male (Figs <xref ref-type="fig" rid="F2">11–12</xref>, <xref ref-type="fig" rid="F3">15–16</xref>). As described above for <italic><tp:taxon-name><tp:taxon-name-part taxon-name-part-type="genus">Callisto</tp:taxon-name-part> <tp:taxon-name-part taxon-name-part-type="species">coffeella</tp:taxon-name-part></tp:taxon-name></italic>.</p><p>Genitalia female (Fig. <xref ref-type="fig" rid="F4">18</xref>). As described above for <italic><tp:taxon-name><tp:taxon-name-part taxon-name-part-type="genus">Callisto</tp:taxon-name-part> <tp:taxon-name-part taxon-name-part-type="species">coffeella</tp:taxon-name-part></tp:taxon-name></italic>.</p></tp:treatment-sec><tp:treatment-sec sec-type="Distribution"><title>Distribution.</title><p>Only known from a small area in the south-eastern Alps, ranging from the Dolomites (Italy) in the west to the Julian Alps (Slovenia) in the east and the Carnic Alps and Lienzer Dolomiten (Austria) in the north (Fig. <xref ref-type="fig" rid="F5">19A, B</xref>).</p><fig id="F5" position="float" orientation="portrait"><label>Figure 19.</label><caption><p><bold>A</bold> sampling area of <italic><tp:taxon-name><tp:taxon-name-part taxon-name-part-type="genus">Callisto</tp:taxon-name-part> <tp:taxon-name-part taxon-name-part-type="species">coffeella</tp:taxon-name-part></tp:taxon-name></italic> and <italic><tp:taxon-name><tp:taxon-name-part taxon-name-part-type="genus">Callisto</tp:taxon-name-part> <tp:taxon-name-part taxon-name-part-type="species">basistrigella</tp:taxon-name-part></tp:taxon-name></italic> in Europe. <bold>B</bold> close up of the distribution of <italic><tp:taxon-name><tp:taxon-name-part taxon-name-part-type="genus">Callisto</tp:taxon-name-part> <tp:taxon-name-part taxon-name-part-type="species">coffeella</tp:taxon-name-part></tp:taxon-name></italic> (green circles) and <italic><tp:taxon-name><tp:taxon-name-part taxon-name-part-type="genus">Callisto</tp:taxon-name-part> <tp:taxon-name-part taxon-name-part-type="species">basistrigella</tp:taxon-name-part></tp:taxon-name></italic> (white squares) in the Alps; two <italic><tp:taxon-name><tp:taxon-name-part taxon-name-part-type="genus">Callisto</tp:taxon-name-part> <tp:taxon-name-part taxon-name-part-type="species">basistrigella</tp:taxon-name-part></tp:taxon-name></italic> specimens (red triangles) show evidence of introgression. On Figs 19A, 19B, the 35 barcoded specimens are shown with numbers (1-5). The red circle on Fig. 19B shows the contact zone where both species occur together (Leitnertal, Eastern Tyrol, Austria and Sappada, Italy). When several samples were investigated per locality, the samples with the same coordinates have been slightly shifted in order to visualize overlapping data points on Fig. 19B.</p></caption><graphic xmlns:xlink="http://www.w3.org/1999/xlink" xlink:href="zookeys-473-157-g005.jpg" position="float" orientation="portrait" xlink:type="simple" id="oo_37193.jpg"/></fig></tp:treatment-sec><tp:treatment-sec sec-type="Etymology"><title>Etymology.</title><p>The name refers to the characteristic wing markings.</p></tp:treatment-sec><tp:treatment-sec sec-type="Bionomics"><title>Bionomics.</title><p>Early stages are undescribed. Both <italic><tp:taxon-name><tp:taxon-name-part taxon-name-part-type="genus">Callisto</tp:taxon-name-part> <tp:taxon-name-part taxon-name-part-type="species">basistrigella</tp:taxon-name-part></tp:taxon-name></italic> and <italic><tp:taxon-name><tp:taxon-name-part taxon-name-part-type="genus">Callisto</tp:taxon-name-part> <tp:taxon-name-part taxon-name-part-type="species">coffeella</tp:taxon-name-part></tp:taxon-name></italic> adults have been collected during the day, flying around low bushes of alpine <italic><tp:taxon-name><tp:taxon-name-part taxon-name-part-type="genus">Salix</tp:taxon-name-part> <tp:taxon-name-part taxon-name-part-type="species">glabra</tp:taxon-name-part></tp:taxon-name></italic> and <italic><tp:taxon-name><tp:taxon-name-part taxon-name-part-type="genus">Salix</tp:taxon-name-part> <tp:taxon-name-part taxon-name-part-type="species">waldsteiniana</tp:taxon-name-part></tp:taxon-name></italic>. The flight period is largely dependent on exposure and snow coverage and usually extends between early June and late July. Under extreme conditions such as harsh winters adults have been collected as late as mid-September. The habitats are related to the dwarf-shrub zone and include subalpine meadows, rock formations and scree with <italic><tp:taxon-name><tp:taxon-name-part taxon-name-part-type="genus">Salix</tp:taxon-name-part></tp:taxon-name></italic>-bushes and shrubs. <italic><tp:taxon-name><tp:taxon-name-part taxon-name-part-type="genus">Callisto</tp:taxon-name-part> <tp:taxon-name-part taxon-name-part-type="species">basistrigella</tp:taxon-name-part></tp:taxon-name></italic> is restricted to limestone with an altitudinal range from about 1200 to 2300 m.</p></tp:treatment-sec><tp:treatment-sec sec-type="Genital morphometrics"><title>Genital morphometrics.</title><p>Multivariate ANOVA analysis based on morphometric of seven genital characteristics of the male moths failed to find any significant difference between <italic><tp:taxon-name><tp:taxon-name-part taxon-name-part-type="genus">Callisto</tp:taxon-name-part> <tp:taxon-name-part taxon-name-part-type="species">coffeella</tp:taxon-name-part></tp:taxon-name></italic> and <italic><tp:taxon-name><tp:taxon-name-part taxon-name-part-type="genus">Callisto</tp:taxon-name-part> <tp:taxon-name-part taxon-name-part-type="species">basistrigella</tp:taxon-name-part></tp:taxon-name></italic> (<italic>Wilks’ λ</italic> = 0.36, <italic>F</italic> = 2.07, <italic>p</italic> = 0.16). Six out of seven parameters, i.e valva, saccus, anellus and anellus process lengths, valva width and valva constriction were not found to differ in the two species. Non-parametric Mann-Whitney test however indicated that the phallus is significantly longer in <italic><tp:taxon-name><tp:taxon-name-part taxon-name-part-type="genus">Callisto</tp:taxon-name-part> <tp:taxon-name-part taxon-name-part-type="species">basistrigella</tp:taxon-name-part></tp:taxon-name></italic> than in <italic><tp:taxon-name><tp:taxon-name-part taxon-name-part-type="genus">Callisto</tp:taxon-name-part> <tp:taxon-name-part taxon-name-part-type="species">coffeella</tp:taxon-name-part></tp:taxon-name></italic> (MWT:  <italic>Z</italic> = 2.36,  <italic>N</italic> = 16, <italic>p</italic> = 0.02), although sample sizes remain relatively small (<italic><tp:taxon-name><tp:taxon-name-part taxon-name-part-type="genus">Callisto</tp:taxon-name-part> <tp:taxon-name-part taxon-name-part-type="species">basistrigella</tp:taxon-name-part></tp:taxon-name></italic> N = 5, <italic><tp:taxon-name><tp:taxon-name-part taxon-name-part-type="genus">Callisto</tp:taxon-name-part> <tp:taxon-name-part taxon-name-part-type="species">coffeella</tp:taxon-name-part></tp:taxon-name></italic> N = 11) (Fig. <xref ref-type="fig" rid="F6">20</xref>). Two specimens of <italic><tp:taxon-name><tp:taxon-name-part taxon-name-part-type="genus">Callisto</tp:taxon-name-part> <tp:taxon-name-part taxon-name-part-type="species">basistrigella</tp:taxon-name-part></tp:taxon-name></italic> from Sappada (Italy) made significant contributions to phallus length value of the species, exceeding the averaged length of <italic><tp:taxon-name><tp:taxon-name-part taxon-name-part-type="genus">Callisto</tp:taxon-name-part> <tp:taxon-name-part taxon-name-part-type="species">coffeella</tp:taxon-name-part></tp:taxon-name></italic> phallus by 27%.</p><fig id="F6" position="float" orientation="portrait"><label>Figure 20.</label><caption><p>Genitalia measurements (mean values ± standard error) for the two <italic><tp:taxon-name><tp:taxon-name-part taxon-name-part-type="genus">Callisto</tp:taxon-name-part></tp:taxon-name></italic> species studied. The bars marked by an asterisk are significantly different from each other (MWT: <italic>Z</italic> = 2.36, <italic>N</italic> = 16, <italic>p</italic> = 0.02); in others cases, there is no difference between the species.</p></caption><graphic xmlns:xlink="http://www.w3.org/1999/xlink" xlink:href="zookeys-473-157-g006.jpg" position="float" orientation="portrait" xlink:type="simple" id="oo_37194.jpg"/></fig><!--PageBreak--></tp:treatment-sec><tp:treatment-sec><!--Section generated to contain objects referenced in tp:taxon-treatment.--><fig id="F1" position="float" orientation="portrait"><label>Figures 1–8.</label><caption><p><italic><tp:taxon-name><tp:taxon-name-part taxon-name-part-type="genus">Callisto</tp:taxon-name-part></tp:taxon-name></italic> adults in dorsal view. <bold>1</bold> <italic><tp:taxon-name><tp:taxon-name-part taxon-name-part-type="genus">Callisto</tp:taxon-name-part> <tp:taxon-name-part taxon-name-part-type="species">coffeella</tp:taxon-name-part></tp:taxon-name></italic>, male, Austria, Leitnertal, Oberer Stuckensee, 2150 m, 07.IX.2013, leg. Deutsch (PCHD) | voucher specimen № 3 | sample ID – NK318 | process ID <ext-link xmlns:xlink="http://www.w3.org/1999/xlink" ext-link-type="uri" xlink:href="http://www.boldsystems.org/index.php/Public_RecordView?processid=CALCO003-14" xlink:type="simple">CALCO003-14</ext-link> <bold>2</bold> <italic><tp:taxon-name><tp:taxon-name-part taxon-name-part-type="genus">Callisto</tp:taxon-name-part> <tp:taxon-name-part taxon-name-part-type="species">coffeella</tp:taxon-name-part></tp:taxon-name></italic>, male, Austria, Nordtirol, Bodenalpe, 2000 m, 9.–10.VII.1984, leg. Burmann (TLMF); <bold>3</bold> <italic><tp:taxon-name><tp:taxon-name-part taxon-name-part-type="genus">Callisto</tp:taxon-name-part> <tp:taxon-name-part taxon-name-part-type="species">coffeella</tp:taxon-name-part></tp:taxon-name></italic>, male, Austria, Vorarlberg, Brandnertal, Böser Tritt, 1700-1800 m, 04.VII.1983, leg. Huemer (TLMF) <bold>4</bold> <italic><tp:taxon-name><tp:taxon-name-part taxon-name-part-type="genus">Callisto</tp:taxon-name-part> <tp:taxon-name-part taxon-name-part-type="species">coffeella</tp:taxon-name-part></tp:taxon-name></italic>, female, Austria, Nordtirol, Obergurgl, 2000 m, e.l. M.III.1970, leg. Burmann (TLMF) <bold>5</bold> <italic><tp:taxon-name><tp:taxon-name-part taxon-name-part-type="genus">Callisto</tp:taxon-name-part> <tp:taxon-name-part taxon-name-part-type="species">basistrigella</tp:taxon-name-part></tp:taxon-name></italic> sp. n., male, East Tyrol, Lienzer Dolomiten, Laserz, Dolomitenhütte, 1600 m, 12.VII.2013, leg. Deutsch (TLMF) | voucher specimen № 10 | sample ID – NK325 | process ID <ext-link xmlns:xlink="http://www.w3.org/1999/xlink" ext-link-type="uri" xlink:href="http://www.boldsystems.org/index.php/Public_RecordView?processid=CALCO010-14" xlink:type="simple">CALCO010-14</ext-link> <bold>6</bold> <italic><tp:taxon-name><tp:taxon-name-part taxon-name-part-type="genus">Callisto</tp:taxon-name-part> <tp:taxon-name-part taxon-name-part-type="species">basistrigella</tp:taxon-name-part></tp:taxon-name></italic> sp. n., male, Italy, Prov. Udine, Mte. Sernio, Forcella Nuviernulis, 1700 m, 16.VII.1988, leg. Huemer (TLMF) <bold>7</bold> <italic><tp:taxon-name><tp:taxon-name-part taxon-name-part-type="genus">Callisto</tp:taxon-name-part> <tp:taxon-name-part taxon-name-part-type="species">basistrigella</tp:taxon-name-part></tp:taxon-name></italic> sp. n., male, Italy, Prov. Udine, Mt. Canin N, Rif. Gilberti, 1850–1950 m, 29.VII.2001, leg. Huemer (TLMF) <bold>8</bold> <italic><tp:taxon-name><tp:taxon-name-part taxon-name-part-type="genus">Callisto</tp:taxon-name-part> <tp:taxon-name-part taxon-name-part-type="species">basistrigella</tp:taxon-name-part></tp:taxon-name></italic> sp. n., female, Italy, Prov. Udine, Montasio, 16.IX.1951, leg. Pinker (TLMF).</p></caption><graphic xmlns:xlink="http://www.w3.org/1999/xlink" xlink:href="zookeys-473-157-g001.jpg" position="float" orientation="portrait" xlink:type="simple" id="oo_37189.jpg"/></fig><fig id="F2" position="float" orientation="portrait"><label>Figures 9–12.</label><caption><p><italic><tp:taxon-name><tp:taxon-name-part taxon-name-part-type="genus">Callisto</tp:taxon-name-part></tp:taxon-name></italic>, male genitalia. <bold>9</bold> <italic><tp:taxon-name><tp:taxon-name-part taxon-name-part-type="genus">Callisto</tp:taxon-name-part> <tp:taxon-name-part taxon-name-part-type="species">coffeella</tp:taxon-name-part></tp:taxon-name></italic>, Vorarlberg Zürs, 1800 m, 29.VI.1939, leg. Burmann, gen. slide TIN 1 (TLMF) <bold>10</bold> <italic><tp:taxon-name><tp:taxon-name-part taxon-name-part-type="genus">Callisto</tp:taxon-name-part> <tp:taxon-name-part taxon-name-part-type="species">coffeella</tp:taxon-name-part></tp:taxon-name></italic> Teriol sept., Vent 2000 m, e.l. 01.III.1956, leg. Burmann, gen. slide TIN 4 (TLMF) <bold>11</bold> <italic><tp:taxon-name><tp:taxon-name-part taxon-name-part-type="genus">Callisto</tp:taxon-name-part> <tp:taxon-name-part taxon-name-part-type="species">basistrigella</tp:taxon-name-part></tp:taxon-name></italic> sp. n., Italia sept. Prov. Udine, Mte. Sernio, Forcella Nuviernulis 1700 m, 16.VII.1988 leg. Huemer gen. slide TIN 2 (TLMF) <bold>12</bold> <italic><tp:taxon-name><tp:taxon-name-part taxon-name-part-type="genus">Callisto</tp:taxon-name-part> <tp:taxon-name-part taxon-name-part-type="species">basistrigella</tp:taxon-name-part></tp:taxon-name></italic> sp. n. Italia sept. Prov. Udine, Mte. Sernio, Forcella Nuviernulis 1700 m, 16.VII.1988 leg. Huemer gen. slide TIN 3(TLMF).</p></caption><graphic xmlns:xlink="http://www.w3.org/1999/xlink" xlink:href="zookeys-473-157-g002.jpg" position="float" orientation="portrait" xlink:type="simple" id="oo_37190.jpg"/></fig><fig id="F3" position="float" orientation="portrait"><label>Figures 13–16.</label><caption><p><italic><tp:taxon-name><tp:taxon-name-part taxon-name-part-type="genus">Callisto</tp:taxon-name-part></tp:taxon-name></italic>, male, segment 8. <bold>13</bold> <italic><tp:taxon-name><tp:taxon-name-part taxon-name-part-type="genus">Callisto</tp:taxon-name-part> <tp:taxon-name-part taxon-name-part-type="species">coffeella</tp:taxon-name-part></tp:taxon-name></italic>, Vorarlberg Zürs, 1800 m, 29.VI.1939, leg. Burmann, gen. slide TIN 1 (TLMF) <bold>14</bold> <italic><tp:taxon-name><tp:taxon-name-part taxon-name-part-type="genus">Callisto</tp:taxon-name-part> <tp:taxon-name-part taxon-name-part-type="species">coffeella</tp:taxon-name-part></tp:taxon-name></italic>, Teriol sept., Vent 2000 m, e.l. 01.III.1956, leg. Burmann, gen. slide TIN 4 (TLMF) <bold>15</bold> <italic><tp:taxon-name><tp:taxon-name-part taxon-name-part-type="genus">Callisto</tp:taxon-name-part> <tp:taxon-name-part taxon-name-part-type="species">basistrigella</tp:taxon-name-part></tp:taxon-name></italic> sp. n., Italia sept. Prov. Udine, Mte. Sernio, Forcella Nuviernulis 1700 m, 16.VII.1988, leg. Huemer, gen. slide TIN 2 (TLMF) <bold>16</bold> <italic><tp:taxon-name><tp:taxon-name-part taxon-name-part-type="genus">Callisto</tp:taxon-name-part> <tp:taxon-name-part taxon-name-part-type="species">basistrigella</tp:taxon-name-part></tp:taxon-name></italic> sp. n., Italia sept. Prov. Udine, Mte. Sernio, Forcella Nuviernulis 1700 m, 16.VII.1988 leg. Huemer gen. slide TIN 3 (TLMF).</p></caption><graphic xmlns:xlink="http://www.w3.org/1999/xlink" xlink:href="zookeys-473-157-g003.jpg" position="float" orientation="portrait" xlink:type="simple" id="oo_37191.jpg"/></fig><fig id="F4" position="float" orientation="portrait"><label>Figures 17–18.</label><caption><p><italic><tp:taxon-name><tp:taxon-name-part taxon-name-part-type="genus">Callisto</tp:taxon-name-part></tp:taxon-name></italic>, female genitalia. <bold>17</bold> <italic><tp:taxon-name><tp:taxon-name-part taxon-name-part-type="genus">Callisto</tp:taxon-name-part> <tp:taxon-name-part taxon-name-part-type="species">coffeella</tp:taxon-name-part></tp:taxon-name></italic>, Austria, Vorarlberg, Brandnertal, Böser Tritt, 1700–1800 m, 02.VII.1983, leg. Huemer gen. slide TIN 9 (TLMF) <bold>18</bold> <italic><tp:taxon-name><tp:taxon-name-part taxon-name-part-type="genus">Callisto</tp:taxon-name-part> <tp:taxon-name-part taxon-name-part-type="species">basistrigella</tp:taxon-name-part></tp:taxon-name></italic> sp. n., Prov. Udine, Montasio, 16.IX.1951, leg. Pinker gen. slide TIN 8 (TLMF).</p></caption><graphic xmlns:xlink="http://www.w3.org/1999/xlink" xlink:href="zookeys-473-157-g004.jpg" position="float" orientation="portrait" xlink:type="simple" id="oo_37192.jpg"/></fig></tp:treatment-sec></tp:taxon-treatment>
